# Supplementary material for: Do Cortisol Levels Play a Role in Suicidal Behaviors and Non-Suicidal Self-Injuries in Children and Adolescents?—A Narrative Review
Source: Brain Sci. 2025 Mar 8;15(3):287. doi: 10.3390/brainsci15030287 (PMC11940228; doi:10.3390/brainsci15030287)
Supplement: Supplementary file 1 [file brainsci-15-00287-s001.zip]

Archive with 1 entries (1 files):
- brainsci-3484856-supplementary.pdf
